# Supplementary material for: Incorporating alignment uncertainty into Felsenstein’s phylogenetic bootstrap to improve its reliability
Source: Bioinformatics. 2019 Feb 6;37(11):1506–14. doi: 10.1093/bioinformatics/btz082 (PMC8275982; doi:10.1093/bioinformatics/btz082)
Supplement: btz082_Supplementary_Data [file btz082_supplementary_data.zip]

Archive with 2 entries (2 files):
- SupDoc.pdf
- SupList_YeastToL_853genes.txt
