# Supplementary material for: Incorporating alignment uncertainty into Felsenstein’s phylogenetic bootstrap to improve its reliability
Source: Bioinformatics. 2019 Feb 6;37(11):1506–14. doi: 10.1093/bioinformatics/btz082 (PMC8275982; doi:10.1093/bioinformatics/btz082)
Supplement: btz082_Supplementary_Data [file btz082_supplementary_data.zip › SupList_YeastToL_853genes.txt]

YAL010C
YAL020C
YAL028W
YAL032C
YAL036C
YAL044C
YAL049C
YAL053W
YAL059W
YAL060W
YAR002C-A
YAR007C
YAR008W
YAR015W
YBL010C
YBL015W
YBL029C-A
YBL031W
YBL033C
YBL041W
YBL052C
YBL061C
YBL069W
YBL081W
YBL086C
YBL090W
YBL091C
YBL102W
YBL103C
YBL107C
YBR034C
YBR039W
YBR042C
YBR054W
YBR058C
YBR061C
YBR072W
YBR091C
YBR103W
YBR120C
YBR151W
YBR155W
YBR162C
YBR170C
YBR171W
YBR173C
YBR192W
YBR195C
YBR196C
YBR198C
YBR214W
YBR222C
YBR228W
YBR234C
YBR243C
YBR248C
YBR249C
YBR252W
YBR256C
YBR258C
YBR260C
YBR267W
YBR268W
YBR271W
YBR291C
YCL001W
YCL002C
YCL016C
YCL028W
YCL032W
YCL034W
YCL038C
YCL044C
YCL051W
YCL052C
YCL054W
YCL055W
YCL057W
YCL059C
YCL061C
YCL064C
YCR012W
YCR016W
YCR019W
YCR020C
YCR021C
YCR027C
YCR028C-A
YCR030C
YCR036W
YCR063W
YCR069W
YCR071C
YCR086W
YCR094W
YDL005C
YDL006W
YDL045C
YDL051W
YDL059C
YDL065C
YDL076C
YDL078C
YDL098C
YDL099W
YDL106C
YDL107W
YDL110C
YDL114W
YDL116W
YDL121C
YDL123W
YDL126C
YDL139C
YDL147W
YDL165W
YDL183C
YDL185W
YDL203C
YDL205C
YDL212W
YDL215C
YDL216C
YDL218W
YDL226C
YDL230W
YDR004W
YDR006C
YDR028C
YDR030C
YDR032C
YDR037W
YDR065W
YDR072C
YDR083W
YDR099W
YDR101C
YDR121W
YDR125C
YDR130C
YDR140W
YDR143C
YDR148C
YDR156W
YDR163W
YDR175C
YDR183W
YDR192C
YDR201W
YDR202C
YDR229W
YDR231C
YDR233C
YDR239C
YDR248C
YDR249C
YDR256C
YDR258C
YDR265W
YDR266C
YDR267C
YDR279W
YDR285W
YDR298C
YDR304C
YDR349C
YDR352W
YDR361C
YDR363W-A
YDR364C
YDR378C
YDR391C
YDR399W
YDR405W
YDR410C
YDR411C
YDR414C
YDR419W
YDR427W
YDR449C
YDR454C
YDR459C
YDR460W
YDR465C
YDR466W
YDR470C
YDR487C
YDR493W
YDR494W
YDR499W
YDR519W
YDR527W
YDR531W
YDR532C
YEL029C
YEL037C
YEL048C
YEL051W
YEL061C
YEL062W
YER010C
YER012W
YER019W
YER020W
YER025W
YER043C
YER049W
YER052C
YER053C
YER065C
YER070W
YER073W
YER078C
YER079W
YER080W
YER081W
YER086W
YER087W
YER098W
YER104W
YER123W
YER124C
YER134C
YER139C
YER142C
YER155C
YER163C
YER168C
YER173W
YER175C
YER182W
YER183C
YFL001W
YFL018C
YFL034C-B
YFL037W
YFR002W
YFR005C
YFR008W
YFR021W
YFR027W
YFR031C-A
YFR041C
YFR042W
YFR044C
YFR050C
YGL003C
YGL004C
YGL010W
YGL035C
YGL040C
YGL043W
YGL048C
YGL055W
YGL064C
YGL070C
YGL078C
YGL080W
YGL091C
YGL095C
YGL097W
YGL098W
YGL110C
YGL112C
YGL119W
YGL127C
YGL129C
YGL136C
YGL137W
YGL143C
YGL145W
YGL153W
YGL155W
YGL157W
YGL160W
YGL171W
YGL172W
YGL175C
YGL183C
YGL185C
YGL196W
YGL225W
YGL228W
YGL231C
YGL237C
YGL243W
YGL252C
YGL253W
YGL254W
YGR017W
YGR030C
YGR038W
YGR044C
YGR063C
YGR075C
YGR078C
YGR080W
YGR081C
YGR082W
YGR083C
YGR086C
YGR094W
YGR102C
YGR104C
YGR113W
YGR119C
YGR120C
YGR149W
YGR150C
YGR158C
YGR163W
YGR171C
YGR189C
YGR193C
YGR194C
YGR195W
YGR203W
YGR208W
YGR215W
YGR234W
YGR251W
YGR252W
YGR264C
YGR268C
YGR284C
YHL008C
YHL009C
YHL014C
YHL019C
YHL023C
YHR007C
YHR011W
YHR013C
YHR017W
YHR018C
YHR030C
YHR046C
YHR048W
YHR049W
YHR060W
YHR062C
YHR063C
YHR104W
YHR107C
YHR109W
YHR113W
YHR121W
YHR122W
YHR129C
YHR132C
YHR137W
YHR140W
YHR142W
YHR144C
YHR167W
YHR170W
YHR171W
YHR181W
YHR191C
YHR194W
YHR196W
YHR197W
YHR206W
YIL010W
YIL016W
YIL023C
YIL031W
YIL039W
YIL043C
YIL051C
YIL062C
YIL063C
YIL064W
YIL070C
YIL071C
YIL077C
YIL083C
YIL087C
YIL088C
YIL090W
YIL096C
YIL097W
YIL104C
YIL105C
YIL106W
YIL115C
YIL116W
YIL122W
YIL125W
YIL127C
YIL128W
YIL134W
YIL140W
YIL142W
YIL157C
YIR007W
YIR008C
YIR009W
YIR010W
YIR024C
YIR027C
YIR028W
YIR029W
YIR035C
YJL003W
YJL006C
YJL008C
YJL011C
YJL023C
YJL031C
YJL046W
YJL053W
YJL062W-A
YJL081C
YJL085W
YJL089W
YJL099W
YJL106W
YJL115W
YJL122W
YJL124C
YJL140W
YJL145W
YJL166W
YJL171C
YJL173C
YJL174W
YJL180C
YJL187C
YJL192C
YJL193W
YJL194W
YJL209W
YJR001W
YJR006W
YJR022W
YJR030C
YJR048W
YJR052W
YJR057W
YJR062C
YJR063W
YJR067C
YJR069C
YJR070C
YJR075W
YJR076C
YJR080C
YJR083C
YJR084W
YJR088C
YJR096W
YJR097W
YJR099W
YJR102C
YJR105W
YJR111C
YJR118C
YJR119C
YJR121W
YJR122W
YJR124C
YJR135C
YJR135W-A
YJR136C
YJR139C
YKL003C
YKL009W
YKL018W
YKL024C
YKL046C
YKL047W
YKL053C-A
YKL065C
YKL067W
YKL069W
YKL077W
YKL078W
YKL080W
YKL090W
YKL094W
YKL096W
YKL100C
YKL103C
YKL106W
YKL107W
YKL110C
YKL112W
YKL116C
YKL119C
YKL120W
YKL128C
YKL140W
YKL175W
YKL179C
YKL193C
YKL204W
YKL205W
YKL216W
YKR001C
YKR002W
YKR009C
YKR014C
YKR048C
YKR060W
YKR066C
YKR067W
YKR069W
YKR071C
YKR072C
YKR079C
YKR089C
YKR100C
YLL023C
YLL028W
YLL029W
YLR007W
YLR009W
YLR015W
YLR023C
YLR026C
YLR027C
YLR040C
YLR049C
YLR052W
YLR059C
YLR060W
YLR085C
YLR098C
YLR107W
YLR109W
YLR113W
YLR132C
YLR136C
YLR153C
YLR172C
YLR173W
YLR182W
YLR197W
YLR213C
YLR237W
YLR239C
YLR253W
YLR262C-A
YLR262C
YLR268W
YLR285W
YLR287C
YLR288C
YLR291C
YLR292C
YLR295C
YLR300W
YLR312W-A
YLR314C
YLR327C
YLR329W
YLR330W
YLR335W
YLR348C
YLR356W
YLR357W
YLR360W
YLR362W
YLR368W
YLR385C
YLR389C
YLR390W-A
YLR404W
YLR405W
YLR407W
YLR411W
YLR418C
YLR423C
YLR438C-A
YLR446W
YLR452C
YML004C
YML018C
YML019W
YML020W
YML030W
YML036W
YML048W
YML055W
YML064C
YML066C
YML071C
YML078W
YML080W
YML096W
YML097C
YML110C
YML127W
YMR002W
YMR009W
YMR010W
YMR014W
YMR022W
YMR027W
YMR039C
YMR041C
YMR049C
YMR061W
YMR067C
YMR079W
YMR097C
YMR101C
YMR107W
YMR119W
YMR125W
YMR132C
YMR135C
YMR138W
YMR140W
YMR148W
YMR152W
YMR156C
YMR171C
YMR179W
YMR186W
YMR193W
YMR197C
YMR202W
YMR203W
YMR204C
YMR211W
YMR218C
YMR234W
YMR236W
YMR238W
YMR241W
YMR250W
YMR259C
YMR264W
YMR265C
YMR267W
YMR268C
YMR281W
YMR283C
YMR284W
YMR285C
YMR290C
YMR291W
YMR298W
YNL001W
YNL003C
YNL006W
YNL007C
YNL010W
YNL011C
YNL022C
YNL024C
YNL035C
YNL042W
YNL045W
YNL050C
YNL051W
YNL053W
YNL062C
YNL071W
YNL075W
YNL103W
YNL107W
YNL110C
YNL113W
YNL123W
YNL141W
YNL148C
YNL155W
YNL158W
YNL161W
YNL164C
YNL166C
YNL167C
YNL169C
YNL178W
YNL199C
YNL200C
YNL217W
YNL220W
YNL222W
YNL233W
YNL252C
YNL254C
YNL260C
YNL275W
YNL284C
YNL287W
YNL292W
YNL295W
YNL300W
YNL304W
YNL308C
YNL310C
YNL315C
YNL326C
YNL327W
YNR007C
YNR008W
YNR010W
YNR018W
YNR038W
YNR039C
YNR052C
YNR054C
YOL012C
YOL022C
YOL031C
YOL040C
YOL049W
YOL055C
YOL061W
YOL064C
YOL065C
YOL080C
YOL092W
YOL093W
YOL117W
YOL124C
YOL127W
YOL132W
YOL136C
YOL142W
YOL145C
YOR004W
YOR007C
YOR020C
YOR025W
YOR026W
YOR036W
YOR046C
YOR058C
YOR070C
YOR073W
YOR075W
YOR094W
YOR095C
YOR099W
YOR103C
YOR107W
YOR110W
YOR128C
YOR131C
YOR142W
YOR143C
YOR157C
YOR164C
YOR166C
YOR184W
YOR194C
YOR197W
YOR198C
YOR209C
YOR211C
YOR215C
YOR220W
YOR224C
YOR232W
YOR236W
YOR244W
YOR246C
YOR249C
YOR261C
YOR262W
YOR264W
YOR266W
YOR274W
YOR275C
YOR276W
YOR279C
YOR285W
YOR311C
YOR315W
YOR319W
YOR340C
YOR344C
YOR353C
YOR354C
YOR355W
YOR357C
YOR360C
YOR368W
YOR370C
YOR371C
YOR374W
YPL001W
YPL002C
YPL015C
YPL030W
YPL034W
YPL046C
YPL060W
YPL069C
YPL070W
YPL078C
YPL088W
YPL091W
YPL092W
YPL093W
YPL098C
YPL103C
YPL106C
YPL107W
YPL109C
YPL120W
YPL121C
YPL126W
YPL128C
YPL131W
YPL132W
YPL148C
YPL149W
YPL151C
YPL152W
YPL157W
YPL159C
YPL164C
YPL172C
YPL178W
YPL179W
YPL183C
YPL199C
YPL212C
YPL227C
YPL256C
YPL267W
YPL269W
YPR002W
YPR031W
YPR033C
YPR051W
YPR056W
YPR058W
YPR061C
YPR072W
YPR073C
YPR075C
YPR093C
YPR094W
YPR101W
YPR129W
YPR133C
YPR134W
YPR137W
YPR143W
YPR147C
YPR160W
YPR165W
YPR166C
YPR168W
YPR173C
YPR192W
